# Supplementary material for: Global stability and parameter analysis reinforce therapeutic targets of PD-L1-PD-1 and MDSCs for glioblastoma
Source: J Math Biol. 2023 Dec 15;88(1):10. doi: 10.1007/s00285-023-02027-y (PMC10724342; doi:10.1007/s00285-023-02027-y)
Supplement: Supplementary file 2 — Online Resource 2: ESM2.xlsx contains time-dependent experimental data of tumor volumes and cell counts of the three studied cell populations, which were collected according to the methods described in Online Resource 1. (xl 18KB) [file 285_2023_2027_MOESM2_ESM.xlsx]

## Sheet: tumor
Tumor cells				AVERAGES					Tumor cells*
day	number of Cells	volume in mm^3		day	number of Cells	volume in mm^3			day	number of Cells
20	2.48805e+06	11.5485		7	135472	0.628806			7	102926
13	1.19289e+06	5.53688		13	2.34607e+06	10.8895			7	137211
20	4.60137e+06	21.3577		20	2.73853e+06	12.7111			7	128231
20	2.44432e+06	11.3455		24	1.96695e+06	36.3439			7	173521
13	3.49925e+06	16.2421		27	2.55472e+06	71.9527			13	1.19289e+06
20	1.42038e+06	6.59282		34	3.60406e+06	16.7285			13	3.49925e+06
27	56047	0.260147							20	2.48805e+06
27	5.0534e+06	23.4558							20	4.60137e+06
7	102926	0.47774							20	2.44432e+06
7	137211	0.636878							20	1.42038e+06
7	128231	0.595194							24	3.52586e+06
34	3.60406e+06	16.7285							24	408039
27	4.13958e+07	192.142							27	56047
24	1.95563e+07	90.7723							27	5.0534e+06
24	3.52586e+06	16.3656							34	3.60406e+06
7	173521	0.805412							*data reordered and outliers removed for MATLAB
24	408039	1.89395
		Red = strong outlier
	Summary Statistics
	Mean	5.28162e+06
	Median	2.44432e+06
	StdDev	1.03744e+07
	Median of lower half	155366
	Median of upper half	4.10271e+06
	Interquartile range	3.94735e+06
	Lower Outlier	-5.76565e+06	(no lower outliers)
	Higher Outlier	1.00237e+07	(those highlighted in red are outliers)
	Strong higher outlier	1.59448e+07	(both are actually higher outliers)
	Lowerbound for carrying capacity:	4.05679e+06

## Sheet: T cells
T cells				AVERAGES					T cells*
day	number of Cells	volume in mm^3		day	number of Cells	volume in mm^3			day	number of Cells
20	N/A	11.5485		7	66131.8	0.628806			7	66131.8
13	N/A	5.53688		24	1.64832e+06	36.3439			24	3.69852e+06
20	N/A	21.3577		27	5.53133e+06	71.9527			24	1.16522e+06
20	N/A	11.3455		34	1.44067e+06	16.7285			24	81221.4
13	N/A	16.2421							27	5.53133e+06
20	N/A	6.59282							34	1.44067e+06
27	N/A	0.260147							*data reordered for MATLAB
27	N/A	23.4558
7	N/A	0.47774		Note: For the volumes that do not have T cell data, the average volume remains unchanged
7	N/A	0.636878		(for instance, two of the day 27's do not have T cell data, but I still took the data for volume on those two extra days to average the volume)
7	N/A	0.595194
34	1.44067e+06	16.7285
27	5.53133e+06	192.142
24	3.69852e+06	90.7723
24	1.16522e+06	16.3656
7	66131.8	0.805412
24	81221.4	1.89395
	Summary Statistics
	Mean	1.99718e+06
	Median	1.30294e+06
	StdDev	2.18112e+06
	Median of lower half	81221.4
	Median of upper half	3.69852e+06
	Interquartile range	3.6173e+06
	Lower Outlier	-5.34473e+06	(so no lower outliers)
	Higher Outlier	9.12447e+06	(so no upper outliers)

## Sheet: MDSCs
MDSCs				AVERAGES					MDSCs*
day	number of Cells	volume in mm^3		day	number of Cells	volume in mm^3			day	number of Cells
20	227033	11.5485		7	4912.92	0.628806			7	6854.02
13	278806	5.53688		13	318640	10.8895			7	2348.42
20	194836	21.3577		20	153378	12.7111			7	3061.36
20	113994	11.3455		24	426057	36.3439			7	7387.88
13	358474	16.2421		27	332806	71.9527			13	278806
20	77651.2	6.59282		34	465179	16.7285			13	358474
27	2499.29	0.260147							20	227033
27	663113	23.4558							20	194836
7	6854.02	0.47774							20	113994
7	2348.42	0.636878							20	77651.2
7	3061.36	0.595194							24	795761
34	465179	16.7285							24	56353.5
27	2.99882e+06	192.142							27	2499.29
24	3.37828e+06	90.7723							27	663113
24	795761	16.3656							34	465179
7	7387.88	0.805412							*data reordered and outliers removed for MATLAB
24	56353.5	1.89395
		Red = strong outlier
	Summary Statistics
	Mean	566497
	Median	194836
	StdDev	1.01727e+06
	Median of lower half	7120.95
	Median of upper half	564146
	Interquartile range	557025
	Lower Outlier	-828417	(so no lower outliers)
	Higher Outlier	1.39968e+06	(so those highlighted in red are outliers)
	Strong higher outlier	2.23522e+06	(so both are actually higher outliers)

## Sheet: Article Information
Online Resource 2:
Global stability and parameter analysis reinforce therapeutic targets of PD-L1-PD-1 and MDSCs for glioblastoma
Journal of Mathematical Biology
Hannah G. Anderson (1), Gregory P Takacs (3), Duane C. Harris (2), Yang Kuang (2), Jeffrey K. Harrison (3), and Tracy L. Stepien (1*)
(1) Department of Mathematics, University of Florida, Gainesville, FL, USA.
(2) School of Mathematical and Statistical Sciences, Arizona State University, Tempe, AZ, USA.
(3) Department of Pharmacology and Therapeutics, University of Florida, Gainesville, FL, USA.
*Corresponding author. Email: tstepien@ufl.edu
